# Supplementary material for: Actions of Camptothecin Derivatives on Larvae and Adults of the Arboviral Vector Aedes aegypti
Source: Molecules. 2021 Oct 15;26(20):6226. doi: 10.3390/molecules26206226 (PMC8540655; doi:10.3390/molecules26206226)
Supplement: Supplementary file 1 [file molecules-26-06226-s001.zip]

Archive with 2 entries (2 files):
- S1 Movie.mp4
- S1 Table  primaryScreenData.xlsx
